# Supplementary material for: Vascular Dysfunction Predicts Future Deterioration of Left Ventricular Ejection Fraction in Patients with Heart Failure with Mildly Reduced Ejection Fraction
Source: J Clin Med. 2021 Dec 20;10(24):5980. doi: 10.3390/jcm10245980 (PMC8704434; doi:10.3390/jcm10245980)
Supplement: Supplementary file 1 [file jcm-10-05980-s001.zip]

Archive with 1 entries (1 files):
- jcm-1448273-supplementary.pdf
